# Supplementary material for: Buccal Bone Thickness in Anterior and Posterior Teeth—A Systematic Review
Source: Healthcare (Basel). 2021 Nov 30;9(12):1663. doi: 10.3390/healthcare9121663 (PMC8700878; doi:10.3390/healthcare9121663)
Supplement: Supplementary file 1 [file healthcare-09-01663-s001.zip]

Archive with 1 entries (1 files):
- healthcare-1432858-supplementary.pdf
